# Supplementary material for: Feasibility of an Isolated Kidney Perfusion Model for Postmortem Interval Estimation in a Rabbit Model: A Pilot Study
Source: Diagnostics (Basel). 2026 Apr 23;16(9):1266. doi: 10.3390/diagnostics16091266 (PMC13163118; doi:10.3390/diagnostics16091266)
Supplement: Supplementary file 1 [file diagnostics-16-01266-s001.zip]

Archive with 4 entries (4 files):
- Supplementary File S1_The ARRIVE guidelines 2.0 author checklist.pdf
- Supplementary File S2_agg.sav.sav
- Supplementary File S3_revize istatistik.spv.spv
- Supplementary File S4_EgeUniversity_AnimalEthicsApproval.pdf.pdf
